# Supplementary material for: Bck2 Acts through the MADS Box Protein Mcm1 to Activate Cell-Cycle-Regulated Genes in Budding Yeast
Source: PLoS Genet. 2013 May 9;9(5):e1003507. doi: 10.1371/journal.pgen.1003507 (PMC3649975; doi:10.1371/journal.pgen.1003507)
Supplement: Table S1 — Oligonucleotides used in this study. Y2H AD PCR Primers and BCK2 Truncation Primers were used in constructing plasmids (underlined regions indicate BCK2 sequence). Y2H AD Sequencing Primers were used to confirm that the sequence was correct. Q-PCR analysis of RNA and chromatin ChIP DNA was done using TaqMan with the primers and fluorogenic probes shown. The mcm1-V69E mutant was constructed with the mutagenic primers shown. (XLS) [file pgen.1003507.s004.xls]

## Sheet: Sheet1
Supplemental Table 1: Oligonucleotides Used in this Study
Primer	Sequence
Y2H AD PCR Primers
AD-F	GTGTGTCGCGTTTGGAATCACTACAGGG
AD-R	GTGTGTGGAGACTTGACCAAACCTCTGGCG
Y2H AD Sequencing Primers
XF075_AD_	CGCGTTTGGAATCACTACAGGG
XF076_Term_3'	GGAGACTTGACCAAACCTCTGGCG
BCK2 Truncation Primers
BCK2F-Start	GGGGACAAGTTTGTACAAAAAAGCAGGCTTAATGCCGAAGAATAGTCACCACCA
BCK2 aa81F	GGGGACAAGTTTGTACAAAAAAGCAGGCTTAATGACTAAGGCGAAGAAGAGTAGTAGA
BCK2 aa178F	GGGGACAAGTTTGTACAAAAAAGCAGGCTTAATGGACGCCTCGTCACTAACAACCAAA
BCK2 aa250F	GGGGACAAGTTTGTACAAAAAAGCAGGCTTAATGTTCACTGAAAGCGAAACAAATTCT
BCK2 aa529F	GGGGACAAGTTTGTACAAAAAAGCAGGCTTAATGTCAACTCCAAATGTGCTTGAAACAC
BCK2 aa610R noTAG	GGGGACCACTTTGTACAAGAAAGCTGGGTCTTAATTCGGAATATCTTGTACTAGGAC
BCK2 aa662R noTAG	GGGGACCACTTTGTACAAGAAAGCTGGGTCTTAGTTGCTTGTTGTAGTGGATATTGAGTT
BCK2 aa766R noTAG	GGGGACCACTTTGTACAAGAAAGCTGGGTCTTAGTTGATGGCGCTGTTGCTGTTG
BCK2R-Stop noTAG	GGGGACCACTTTGTACAAGAAAGCTGGGTCTTAGTTGCTATTATCAAAATAAAAAGACTG
RNA Analysis
ORF	Forward Primer	Reverse Primer	Fluorogenic Probe
CLN2	GAGTACCTTAATGAACGGCATTG	GGGTAGAACACCATTGACCG	TCCTAACTCCTTGATGGAAGTG
ALG9	CTGCCGTTGCCATGTTG	GAAGTAGACCCAGTGGACAG	GGTGCCACCAGACACTC
CLN3	GGTCCATCTGTCAGTCGG	CCAAAGGGGCAGAAAGGAC	CTACGTCCCCGTTATCGC
SWI4	AGGGAACACTCCACTGC	ACGCAGGCGATTCGTTATC	CTGGTATATCTTGGTGCGTC
BCK2	CCGTTCTCTGGAAACTTGTCC	GGCGGTTTTGCTAGTGAAG	CCGAGAAAGAAGTCGTTCCG
CLB2	CCAAGACCCAAGTAGTCAGC	CTTCGCTGAGGAGGATTCTTG	GTGCGCTAACTTCTATAAAGGAG
ACT1	GAAACTTTCAACGTTCCAGCC	CCAGTAGTTCTACCGGAAGAG	CGTTTCCATCCAAGCCG
Chromatin Immunoprecipitation Analysis
CLN2	ATCAATTCATGCGCGCTTTA	GACAAATTTCGCGATGATTTCC	CCGGCTCCATCTTTCCGAAA
CLN3	GATGTCCTAGTGCAGCCAC	CCATTTGACTGGCAGACTCAG	GGTGCACCTTTATCGTGTGC
SWI4	GCATTGTGACTGCGTACTTTAAACG	CGTTTGAAAAAGCGACGACCAATGC	GTAAAAGGCTGTCGAAATCTCTC
ChromII	GCAGGAAATGCCCTTTCATAGA	GGAACGGCGCTCAACTACAT	CGGACGTACCACAACG
Mcm1 mutagenic primers
Mcm1V69E-F	TCAGAAACAGGTTTGGAATATACTTTCAGCACG
Mcm1V69E-R	CGTGCTGAAAGTATATTCCAAACCTGTTTCTGA
